# Supplementary material for: Metformin Renders Survival Advantage to Patients with Glioblastoma Multiforme
Source: Neurol Int. 2026 Feb 24;18(3):40. doi: 10.3390/neurolint18030040 (PMC13029654; doi:10.3390/neurolint18030040)
Supplement: Supplementary file 1 [file neurolint-18-00040-s001.zip]

Archive with 1 entries (1 files):
- neurolint-4115356-supplementary.pdf
